# Supplementary material for: Evaluation of marginal and internal adaptation of implant-supported PEEK crowns fabricated by 3D printing, milling, and pressing: a micro-CT analysis
Source: BMC Oral Health. 2026 Apr 9;26:730. doi: 10.1186/s12903-026-08150-8 (PMC13109875; doi:10.1186/s12903-026-08150-8)
Supplement: Supplementary file 1 — Supplementary Material 1. [file 12903_2026_8150_MOESM1_ESM.zip]

Archive with 23 entries (23 files):
- 13.jpeg
- 3.jpeg
- 10.jpeg
- 17.jpeg
- 19.jpeg
- 14.jpeg
- 15.jpeg
- 16.jpeg
- 18.jpeg
- 20.jpeg
- embedding 1.jpg
- embedding 2.jpg
- embedding.jpg
- 1.jpeg
- 2.jpeg
- 4.jpeg
- 5.jpeg
- 6.jpeg
- 7.jpeg
- 8.jpeg
- 9.jpeg
- 11.jpeg
- 12.jpeg
